# Supplementary material for: CD22 Exon 12 Deletion as an Independent Predictor of Poor Treatment Outcomes in B-ALL
Source: Cancers (Basel). 2023 Mar 4;15(5):1599. doi: 10.3390/cancers15051599 (PMC10000517; doi:10.3390/cancers15051599)
Supplement: Supplementary file 1 [file cancers-15-01599-s001.zip]

Archive with 1 entries (1 files):
- cancers-2193409-supplementary.pdf
